# Supplementary material for: A peculiar new species of the genus Tetrasticta Kraatz (Coleoptera, Staphylinidae, Aleocharinae) from Peninsular Malaysia
Source: Zookeys. 2013 Sep 27;(336):39–46. doi: 10.3897/zookeys.336.5382 (PMC3800778; doi:10.3897/zookeys.336.5382)
Supplement: XML Treatment for Tetrasticta gnatha [file zookeys.336.5382-treatment1.xml]

<!DOCTYPE tp:taxon-treatment
  PUBLIC "-//TaxonX//DTD Taxonomic Treatment Publishing DTD v0 20100105//EN" "tax-treatment-NSO.dtd">
<tp:taxon-treatment xmlns:tp="http://www.plazi.org/taxpub"><tp:treatment-meta><mixed-citation publication-type="journal"><person-group><name><surname>Yamamoto</surname><given-names>Shûhei</given-names></name><name><surname>Maruyama</surname><given-names>Munetoshi</given-names></name></person-group><article-title>A peculiar new species of the genus <italic>Tetrasticta</italic> Kraatz (Coleoptera, Staphylinidae, Aleocharinae) from Peninsular Malaysia</article-title><source>Zookeys</source><day>27</day><month>9</month><year>2013</year><volume>2013</volume><issue>336</issue><fpage>39</fpage><lpage>46</lpage><pub-id pub-id-type="doi">10.3897/zookeys.336.5382</pub-id></mixed-citation></tp:treatment-meta><tp:nomenclature><tp:taxon-name>
                            <tp:taxon-name-part taxon-name-part-type="genus">Tetrasticta</tp:taxon-name-part>
                            <tp:taxon-name-part taxon-name-part-type="species">gnatha</tp:taxon-name-part>
                            <object-id xmlns:xlink="http://www.w3.org/1999/xlink" xlink:type="simple">http://zoobank.org/9480CC00-367F-4F91-B88D-CE49D7F1FD4F</object-id>
                            <object-id xmlns:xlink="http://www.w3.org/1999/xlink" xlink:type="simple">http://species-id.net/wiki/Tetrasticta_gnatha</object-id>
                        </tp:taxon-name><tp:taxon-status xmlns:xlink="http://www.w3.org/1999/xlink" xlink:type="simple">sp. n.</tp:taxon-status><xref ref-type="fig" rid="F1">Figs 1</xref><xref ref-type="fig" rid="F2">–</xref><xref ref-type="fig" rid="F3">12</xref></tp:nomenclature><tp:treatment-sec sec-type="Type material"><title>Type material.</title><p>Holotype: male, “Nr. Kenyir Lake / Kuala Terengganu St. / W. MALAYSIA / 1-III-2002 / Tomoyuki TSURU leg.”. Paratypes: 1 male, 1 female, 9 unsexed specimens, same data as the holotype.</p></tp:treatment-sec><tp:treatment-sec sec-type="Description"><title>Description.</title><p><bold>Body:</bold> broad, somewhat flattened, shining (<xref ref-type="fig" rid="F1">Fig. 1</xref>). <bold>Color:</bold> reddish brown; abdomen paler, with darker tergites V–VII; antennal segments I–IV, mouthparts, and legs reddish yellow; antennal segments V–XI brown. <bold>Head:</bold> large, as broad as pronotum, somewhat pentangular, moderately convex above, slightly wider than long; <!--PageBreak--><!--PageBreak-->apical margin of clypeus rounded; frons produced, V-shaped; surface sparsely covered with minute, yellow setae; eyes prominent, length 0.64 times that of head. Antennae slightly longer than combined length of head and pronotum; segment I long, as long as combined length of segments II–V; segment II small, less than one-third of I; segment III small, shorter than II; segment IV extremely short, much wider than long, about half as long as III; segment V slightly wider than long; segments VI–X wider than long; segment XI oval, longer than wide; relative length of segments from base to apex: 31:7:6:3.5:9.5:10:10:10:10:10:22 (<xref ref-type="fig" rid="F2">Fig. 2</xref>). <bold>Mouthparts:</bold> labrum much wider than long (W/L = 1.9), anterior margin widely emarginate. Mandibles slightly asymmetric, strongly curved, pointed apically (<xref ref-type="fig" rid="F2">Fig. 3</xref>). Maxilla with a long and strongly curved maxillary palpus (<xref ref-type="fig" rid="F2">Fig. 4</xref>). Mentum somewhat semicircular, much wider than long (W/L = 2.3); surface with 4 setae, and dozens of pores antero-medially. <bold>Pronotum:</bold> much wider than long, semicircular; disc with three pairs of small depressions (two pairs medially, one pair laterally); surface sparsely covered with yellow setae, and with approximately five bristles along lateral margin; each depression bearing a small bristle. <bold>Elytra:</bold> wider than long, subparallel-sided, rounded posterolaterally; surface moderately punctured and covered with yellow setae, and with four bristles laterally. <bold>Legs:</bold> rather short in length; relative lengths of tarsomeres from base to apex: 7:5:5:6:10.5 in foretarsus; 10:6:7:7:11 in midtarsus; 11:11:11:11:19 in hindtarsus. <bold>Abdomen:</bold> flattened, subpararell-sided, widest around segments IV and V; tergites III–VII sparsely covered with small setae.</p><fig id="F1" position="float" orientation="portrait"><label>Figure 1.</label><caption><p>Habitus of <italic><tp:taxon-name>Tetrasticta gnatha</tp:taxon-name></italic> sp. n., female, dorsal view.</p></caption><graphic xmlns:xlink="http://www.w3.org/1999/xlink" xlink:href="ZooKeys-336-039-g001.jpg" position="float" orientation="portrait" xlink:type="simple"/></fig><fig id="F2" position="float" orientation="portrait"><label>Figures 2–4.</label><caption><p><italic><tp:taxon-name>Tetrasticta gnatha</tp:taxon-name></italic> sp. n. <bold>2</bold> antennal segments I–V (right, dorsolateral view) <bold>3</bold> right mandible, male, dorsal view (hairs along inner side are those of prostheca) <bold>4</bold> right maxillary palpus, male, ventral view.</p></caption><graphic xmlns:xlink="http://www.w3.org/1999/xlink" xlink:href="ZooKeys-336-039-g002.jpg" position="float" orientation="portrait" xlink:type="simple"/></fig><p><bold>Male:</bold> tergite VIII generalized in shape; surface smooth, with approximately 5–6 macrosetae (<xref ref-type="fig" rid="F3">Fig. 5</xref>). Sternite VIII generalized in shape, semicircular in dorsal view, with approximately 9–10 macrosetae (<xref ref-type="fig" rid="F3">Fig. 7</xref>). Median lobe of aedeagus slightly narrowed apically in lateral view; inner sac with flagellum of copulatory piece not coiled (<xref ref-type="fig" rid="F3">Figs 9–10</xref>); apical lobe of paramerite long, slightly dilated apically with four setae (<xref ref-type="fig" rid="F3">Fig. 11</xref>).</p><fig id="F3" position="float" orientation="portrait"><label>Figures 5–12.</label><caption><p><italic><tp:taxon-name>Tetrasticta gnatha</tp:taxon-name></italic> sp. n. <bold>5</bold> male tergite VIII, dorsal view <bold>6</bold> female tergite VIII, dorsal view <bold>7</bold> male sternite VIII, ventral view <bold>8</bold> female sternite VIII, ventral view <bold>9</bold> median lobe of aedeagus, lateral view <bold>10</bold> ditto, ventral view <bold>11</bold> apical lobe of paramerite <bold>12</bold> spermatheca.</p></caption><graphic xmlns:xlink="http://www.w3.org/1999/xlink" xlink:href="ZooKeys-336-039-g003.jpg" position="float" orientation="portrait" xlink:type="simple"/></fig><p><bold>Female:</bold> tergite VIII generalized as in male, with approximately 7–9 macrosetae (<xref ref-type="fig" rid="F3">Fig. 6</xref>). Sternite VIII generalized as in male, with approximately 9–10 macrosetae (<xref ref-type="fig" rid="F3">Fig. 7</xref>). Spermatheca: moderately curved; border between basal and apical portions narrowly membranous; basal portion dilated apically, longer than apical portion, with prominent opening of spermathecal gland; apical portion oval, inner wall of apical part three-quarters to four-fifths densely striate (<xref ref-type="fig" rid="F3">Fig. 12</xref>).</p><p><bold>Measurements.</bold> BL, ca. 3.7–5.6 (4.4±0.5); HL, 0.70–0.91 (0.79±0.06); HW, 0.99–1.15 (1.07±0.06); AL, 1.68–1.97 (1.84±0.09); PL, 0.71–0.84 (0.77±0.05); PW, 1.12–1.36 (1.25±0.07); EL, 0.61–0.78 (0.70±0.05); EW, 1.22–1.56 (1.38±0.09); FTL, 0.64–0.81 (0.72±0.05); MTL, 0.78–0.97 (0.89±0.06); HTL, 0.89–1.16 (1.04±0.07); HW/HL, 1.22–1.52 (1.34±0.09); PW/PL, 1.58–1.68 (1.63±0.03). <italic>N</italic> = 12.</p></tp:treatment-sec><tp:treatment-sec sec-type="Diagnosis"><title>Diagnosis.</title><p>This new species is easily distinguished from other <italic><tp:taxon-name>Tetrasticta</tp:taxon-name></italic> species by having a large head, which is as wide as pronotum, flattened body with unique mouthparts (i.e., strongly curved maxillary palpi, especially segment II, and curved, sharply pointed mandibles). Furthermore, the species lacks a coiled flagellum inside the median lobe of the male aedeagus.</p></tp:treatment-sec><tp:treatment-sec sec-type="Bionomics"><title>Bionomics.</title><p>Dr. T. Tsuru collected all the specimens from a rotten log about 50 cm in diameter lying in the rainforest.</p><!--PageBreak--></tp:treatment-sec><tp:treatment-sec sec-type="Distribution"><title>Distribution.</title><p>Malaysia (Peninsula).</p></tp:treatment-sec><tp:treatment-sec sec-type="Remarks"><title>Remarks.</title><!--PageBreak--><!--PageBreak--><p><italic><tp:taxon-name>Tetrasticta</tp:taxon-name></italic> belongs to the <italic><tp:taxon-name>Tetrasticta</tp:taxon-name></italic> genus group, which comprises the genera <italic><tp:taxon-name>Creochara</tp:taxon-name></italic> Cameron, 1931, <italic><tp:taxon-name>Cratoacrochara</tp:taxon-name></italic> Pace, 1986, <italic><tp:taxon-name>Ilarochara</tp:taxon-name></italic> Pace, 1993, <italic><tp:taxon-name>Aleonictus</tp:taxon-name></italic> Kistner, 1997, <italic><tp:taxon-name>Formicaenictus</tp:taxon-name></italic> Kistner, 1997, and <italic><tp:taxon-name>Myrmecosticta</tp:taxon-name></italic> Maruyama, 2011 (<xref ref-type="bibr" rid="B5">Maruyama 2004</xref>; <xref ref-type="bibr" rid="B8">Maruyama et al. 2011</xref>). <xref ref-type="bibr" rid="B11">Pace (2010)</xref> synonymized <italic><tp:taxon-name>Creochara</tp:taxon-name></italic> with <italic><tp:taxon-name>Tetrasticta</tp:taxon-name></italic>, but did not provide an appropriate explanation; we do not follow this concept here. <italic><tp:taxon-name>Tetrasticta gnatha</tp:taxon-name></italic> is well characterized by the following character states: 1) long mandibles; 2) long, 3) curved segment II of the maxillary palpus; and 4) short, 5) simple flagellum of the median lobe of the aedeagus. Of these, states 2) and 3) are probably correlated with long mandibles, as also observed in the other aleocharines with long mandibles (e.g., some <tp:taxon-name>Lomechusini</tp:taxon-name> species). All other known species of <italic><tp:taxon-name>Tetrasticta</tp:taxon-name></italic> share a long, coiled flagellum of the median lobe of the aedeagus. The other character states fully coincide with those of <italic><tp:taxon-name>Tetrasticta</tp:taxon-name></italic>. A short, simple flagellum is also observed in <italic><tp:taxon-name>Aleonictus</tp:taxon-name></italic> and <italic><tp:taxon-name>Formicaenictus</tp:taxon-name></italic> in the same genus group, which are closely allied to <italic><tp:taxon-name>Tetrasticta</tp:taxon-name></italic>, but this state is apparently plesiomorphic, and cannot support a relationship between <italic><tp:taxon-name>Tetrasticta gnatha</tp:taxon-name></italic> and these genera. Although <italic><tp:taxon-name>Tetrasticta gnatha</tp:taxon-name></italic> is unique within the <italic><tp:taxon-name>Tetrasticta</tp:taxon-name></italic> genus group at first glance, we do not erect a genus for it. All of the type specimens of <italic><tp:taxon-name>Tetrasticta gnatha</tp:taxon-name></italic> were found under bark. Since no behavioral observations were made, termitophily of <italic><tp:taxon-name>Tetrasticta gnatha</tp:taxon-name></italic> remain uncertain. The long mandibles in both sexes and the flattened body suggest a predatory life under bark.</p></tp:treatment-sec><tp:treatment-sec sec-type="Etymology"><title>Etymology.</title><p>The Greek <italic>gnathos</italic> means jaw, for the exceptionally long mandibles.</p></tp:treatment-sec><ref-list><ref id="B5"><mixed-citation xmlns:xlink="http://www.w3.org/1999/xlink" xlink:type="simple"><person-group><name name-style="western"><surname>Maruyama</surname><given-names>M</given-names></name></person-group> (<year>2004</year>) <article-title>Redescription of the genus <italic>Creochara</italic> (Coleoptera: Staphylinidae: Aleocharinae: Aleocharini) and its systematic position.</article-title><source>Canadian Entomologist</source><volume>136</volume>: <fpage>621</fpage>-<lpage>637</lpage>. doi: <ext-link ext-link-type="uri" xlink:href="http://dx.doi.org/10.4039/n03-091" xlink:type="simple">10.4039/n03-091</ext-link></mixed-citation></ref><ref id="B8"><mixed-citation xmlns:xlink="http://www.w3.org/1999/xlink" xlink:type="simple"><person-group><name name-style="western"><surname>Maruyama</surname><given-names>M</given-names></name><name name-style="western"><surname>Matsumoto</surname><given-names>T</given-names></name><name name-style="western"><surname>Itioka</surname><given-names>T</given-names></name></person-group> (<year>2011</year>) <article-title>Rove beetles (Coleoptera: Staphylinidae) associated with <italic>Aenictus laeviceps</italic> (Hymenoptera: Formicidae) in Sarawak, Malaysia: Strict host specificity, and first myrmecoid Aleocharini.</article-title><source>Zootaxa</source><volume>3102</volume>: <fpage>1</fpage>-<lpage>26</lpage>.</mixed-citation></ref><ref id="B11"><mixed-citation xmlns:xlink="http://www.w3.org/1999/xlink" xlink:type="simple"><person-group><name name-style="western"><surname>Pace</surname><given-names>R</given-names></name></person-group> (<year>2010</year>) <article-title>Aleocharinae della regione Orientale al Museo di Genova (Coleoptera, Staphylinidae).</article-title><source>Annali del Museo Civico di Storia Naturale ‘Giacomo Doria’</source><volume>102</volume>: <fpage>295</fpage>-<lpage>335</lpage>.</mixed-citation></ref></ref-list></tp:taxon-treatment>
